# Supplementary material for: A 2-year longitudinal follow-up of quantitative assessment neck tics in Tourette’s syndrome
Source: PLoS One. 2021 Dec 30;16(12):e0261560. doi: 10.1371/journal.pone.0261560 (PMC8718009; doi:10.1371/journal.pone.0261560)
Supplement: S1 Table — (XLSX) [file pone.0261560.s001.xlsx]

## Sheet: Supplemantary Table 1
Baseline
								Yale Global Tic Severity Scale																								Experimental results
								Severity ratings for motor tics					Severity ratings for vocal tics							Distribution of motor tics						Vocal tics			Comorbidity			Angular velocity			Angular acceleration			Count of tics during the experiment
ID	Age at experiment	Sex		Age of onset	Age when medication started		Medication taken at baseline	Number	Frequency	Intensity	Complexity	Interference	Number	Frequency	Intensity	Complexity	Interference	Impairment	Total score	Face	Neck	Shoulder	Arm or hand	Leg, foot or toe	Abdominal/trunk/pelvis	Simple tics	Complex tics	Coprolalia	ADHD	OCD	Depression	Yaw	Pitch	Roll	Yaw	Pitch	Roll	Yaw	Pitch	Roll	Sum
TS_001	24	Male		8	12		aripiprazole 12mg, zolpidem5mg, valporate 800mg	5	5	4	4	5	1	3	3	2	5	30	67	+	+	+	+	+	+		+			+	+	17.0823	19.958	NA	1339.24	1724.9	NA	24	2	0	26
TS_002	18	Male		9	10		blonanserin 6mg, aripiprazole 15mg, fluvoxamine 25mg, atomoxetine 30mg	2	5	4	4	5	1	4	5	4	4	40	78		+		+	+	+	+			+	+		6.60533	NA	NA	1187.41	NA	NA	39	0	0	39
TS_003	15	Male		6	9		aripiprazole 12mg, risperidone 1mg	5	5	4	4	5	2	4	1	0	0	40	70	+	+	+	+	+	+	+					+	NA	8.83446	10.5773	NA	379.514	1135.77	0	4	32	36
TS_004	24	Female		6	7		aripiprazole 3mg	2	5	1	2	2	0	0	0	0	0	40	52	+	+		+									2.38936	NA	2.14624	78.9681	NA	61.3389	7	0	3	10
TS_005	33	Male		3	9		risperidone 2mg, aripiprazole 24mg, bromazepam 8mg, biperiden 2mg, midodrine 4mg	5	5	5	4	4	5	5	5	5	5	40	88	+	+	+	+	+	+	+	+	+			+	7.22103	6.88841	5.8971	889.168	855.871	503.142	5	6	40	51
TS_006	13	Male		7	7		aripiprazole 9mg, guanfacine 1mg, carbamazepine 300mg	5	4	5	1	2	2	3	5	0	3	40	70	+	+	+			+	+			+			NA	NA	3.34178	NA	NA	246.311	0	0	10	10
TS_007	22	Male		9	13		clonidine 75ug, ‎clonazepam 3mg, Yokukansan 5.0g (herbal medicine)	5	5	4	4	5	5	5	3	5	5	40	86	+	+	+	+	+	+	+	+	+	+	+		12.0313	11.6463	5.80512	581.04	1151.45	125.706	8	5	4	17
TS_008	50	Male		9	20		blonanserin 8mg, bromazepam 10mg, escitalopram 10mg, levocetirizine 5mg	2	5	4	0	2	0	0	0	0	0	10	23	+	+				+					+	+	6.92169	11.6024	2.60649	360.392	1464.65	53.683	1	10	2	13
TS_009	13	Male		5	7		None	4	5	3	1	2	4	5	1	0	1	10	36		+	+		+		+			+		.	6.08022	6.42442	4.50247	1049.41	590.717	172.281	2	5	4	11
TS_010	13	Male		4	8		aripiprazole 3mg, guanfacine 1mg, ‎clonazepam 0.5mg, Yokukansan 2.5g (herbal medicine)	5	5	3	1	4	2	2	4	0	3	40	69	+	+	+	+		+	+			+		+	2.95366	5.8177	2.41109	62.2884	338.349	129.134	2	4	11	17
TS_011	23	Male		4	14		risperidone 2mg, fluphenazine 0.25mg, trihexyphenidyl 2mg	5	5	4	4	4	5	5	3	3	4	40	82	+	+	+	+		+		+	+				11.3386	6.20661	NA	1514.36	199.941	NA	35	8	0	43
Follow-up
								Yale Global Tic Severity Scale																								Experimental results
								Severity ratings for motor tics					Severity ratings for vocal tics							Distribution of motor tics						Vocal tics			Comorbidity			Angular velocity			Angular acceleration			Count of tics during the experiment
ID	Age at experiment	Sex	Interval period	Age of onset	Age when medication started		Medication taken at follow-up	Number	Frequency	Intensity	Complexity	Interference	Number	Frequency	Intensity	Complexity	Interference	Impairment	Total score	Face	Neck	Shoulder	Arm or hand	Leg, foot or toe	Abdominal/trunk/pelvis	Simple tics	Complex tics	Coprolalia	ADHD	OCD	Depression	Yaw	Pitch	Roll	Yaw	Pitch	Roll	Yaw	Pitch	Roll	Sum
TS_001	27	Male	774	8	12		aripiprazole 12mg, valporate 800mg	5	5	5	5	5	5	4	4	4	3	40	85	+	+	+	+	+	+	+	+	+		+	+	13.3787	11.4027	11.0165	1230.49	925.589	397.487	10	19	1	30
TS_002	20	Male	721	9	10		blonanserin 6mg, aripiprazole 15mg, fluvoxamine 75mg, atomoxetine 15mg, clonazepam 0.25mg	2	4	2	2	2	2	5	3	4	4	30	60	+	+	+	+		+		+		+	+		8.45066	7.4537	5.71145	2553.91	520.958	1301.63	15	20	1	36
TS_003	17	Male	616	6	9		aripiprazole 12mg, risperidone 1mg	4	5	5	5	5	4	5	2	2	4	40	81		+			+		+					+	2.61453	4.00772	10.524	241.513	723.455	734.818	1	4	28	33
TS_004	26	Female	700	6	7		None	2	5	2	2	2	1	2	1	0	0	20	37		+					+						2.62703	NA	2.86719	211.566	NA	75.4581	9	0	15	24
TS_005	35	Male	644	3	9		aripiprazole 24mg, bromazepam 6mg, biperiden 2mg, midodrine 4mg	5	5	5	5	4	5	5	5	5	5	40	89	+	+	+	+	+	+	+	+	+			+	NA	8.01174	6.82025	NA	300.285	420.273	0	2	30	32
TS_006	15	Male	742	7	7		aripiprazole 6mg, guanfacine 3mg, carbamazepine 100mg	3	5	3	0	3	1	3	1	0	1	30	50	+	+	+		+		+			+			3.36282	2.64177	2.95717	168.088	138.35	80.7608	11	16	4	31
TS_007	24	Male	641	9	13		clonidine 75ug, ‎clonazepam 1.5mg, Yokukansan 2.5g (herbal medicine)	5	5	5	4	5	4	5	5	4	5	30	77	+	+	+	+	+	+	+	+	+	+	+		6.90595	10.1703	9.39256	243.61	373.332	250.562	7	12	4	23
TS_008	51	Male	679	9	20		blonanserin 8mg, bromazepam 10mg, escitalopram 10mg, levocetirizine 5mg	4	5	3	3	1	2	1	1	0	1	20	41	+	+	+			+	+				+	+	6.32408	3.47344	NA	1588.23	427.98	NA	6	9	0	15
TS_009	15	Male	733	5	7		None	2	4	2	1	1	1	4	2	0	1	0	18	+	+					+			+		.	NA	1.84947	NA	NA	79.6744	NA	0	3	0	3
TS_010	15	Male	732	4	8		aripiprazole 3mg, guanfacine 1mg, Yokukansan 2.5g (herbal medicine)	3	4	3	0	2	2	3	2	0	4	20	43	+	+	+	+	+	+	+			+		+	NA	5.59595	2.67946	NA	533.138	388.571	0	13	10	23
TS_011	26	Male	840	4	14		risperidone 3mg, suvorexant 15mg, trihexyphenidyl 2mg, clonazepam 1mg, tiapride 50mg	5	5	4	5	5	5	5	2	4	4	50	94	+	+	+	+		+	+	+					7.83482	6.00483	NA	1753.48	1278.36	NA	20	26	0	46
